# Supplementary material for: A Novel Prebiotic Fibre Blend Supports the Gastrointestinal Health of Senior Dogs
Source: Animals (Basel). 2023 Oct 21;13(20):3291. doi: 10.3390/ani13203291 (PMC10603684; doi:10.3390/ani13203291)
Supplement: Supplementary file 1 [file animals-13-03291-s001.zip]

Archive with 1 entries (1 files):
- animals-2645126-supplementary.pdf
